# Supplementary material for: Effectiveness of Albumin-Fused Thioredoxin against 6-Hydroxydopamine-Induced Neurotoxicity In Vitro
Source: Int J Mol Sci. 2023 Jun 5;24(11):9758. doi: 10.3390/ijms24119758 (PMC10253867; doi:10.3390/ijms24119758)
Supplement: Supplementary file 1 [file ijms-24-09758-s001.zip]

Archive with 1 entries (1 files):
- ijms-2373394-supplementary.pdf
